# Supplementary material for: Income-Related Mortality Inequalities and Its Social Factors among Middle-Aged and Older Adults at the District Level in Aging Seoul: An Ecological Study Using Administrative Big Data
Source: Int J Environ Res Public Health. 2021 Dec 30;19(1):383. doi: 10.3390/ijerph19010383 (PMC8751095; doi:10.3390/ijerph19010383)
Supplement: Supplementary file 1 [file ijerph-19-00383-s001.zip]

Archive with 1 entries (1 files):
- ijerph-1467655-supplementary.pdf
